# Supplementary material for: Mechanisms governing the pioneering and redistribution capabilities of the non-classical pioneer PU.1
Source: Nat Commun. 2020 Jan 21;11:402. doi: 10.1038/s41467-019-13960-2 (PMC6972792; doi:10.1038/s41467-019-13960-2)
Supplement: Supplementary file 4 — Supplementary Data 1 [file 41467_2019_13960_MOESM4_ESM.xlsx]

## Sheet: ChIP-sequencing (mRNA transf.)
ChIP-sequencing (mRNA transfected cell lines, GEO acc. GSE128835)
Sample	Transfected mRNA	Crosslink1	Epitope2	Batch	Total reads3	FRIP (%)4	Standard peaks5	Stringent peaks6
CTV-1	PU.1	FA	3xFLAG	1	17725718	25.02	122224	49832
	PU.1	FA	3xFLAG	2	16669539	18.92	88967	41080
	PU.1	FA	3xFLAG	3	19131440	23.21	114008	46707
	PU.1	FA	3xFLAG	4	49161033	25.87	150760	54165
	PU.1	FA	3xFLAG	5	45465178	24.76	133622	53459
	PU.1	FA	3xFLAG	11	49161033	25.87	172680	52951
	PU.1	FA	3xFLAG	12	45465178	24.76	159683	49139
	PU.1	FA	PU.1	1	21011729	28.68	148882	51726
	PU.1	FA	PU.1	2	15985534	19.96	97106	41188
	PU.1	FA	PU.1	3	21661854	25.52	128278	47000
	PU.1	FA	H3K27ac	1	18563662	44.86	33542	23291
	PU.1	FA	H3K27ac	2	20431476	40.81	32982	22255
	PU.1	FA	H3K27ac	3	24275172	40.61	32736	21794
	PU.1	FA	3xFLAG	6	25704217	17.34	96043	37806
	PU.1 (50%)	FA	3xFLAG	6	19201238	11.27	62634	25278
	PU.1 (15%)	FA	3xFLAG	6	22197265	7.42	39945	16198
	PU.1 + DMSO	FA	3xFLAG	7	24737899	21.91	110526	43097
	PU.1 + 1μM PFI3	FA	3xFLAG	7	32209401	17.94	97538	35298
	PU.1 + 5μM PFI3	FA	3xFLAG	7	33732709	14.12	83767	27170
	PU.1 + 10μM PFI3	FA	3xFLAG	7	29105532	10.2	64845	18371
	PU.1 + DMSO	FA	Input	7	29765640	–	–	–
	PU.1	DSG/FA	ETS1	8	65821704	8	58803	15960
	PU.1	DSG/FA	ETS1	9	58222289	7.94	59535	15615
	PU.1	DSG/FA	FLI1	8	65511879	3.21	30137	4959
	PU.1	DSG/FA	FLI1	9	59793803	7.85	53824	15764
	PU.1	DSG/FA	BRG1	4	38213654	6.53	54480	11221
	PU.1	DSG/FA	BRG1	5	43882461	7.13	62619	12098
	PU.1	DSG/FA	BRG1	11	38213654	6.53	58162	8031
	PU.1	DSG/FA	BRG1	12	43882461	7.13	89029	27214
	PU.1	DSG/FA	Input	5	23920265	–	–	–
CTV-1	mutPU.1	FA	3xFLAG	1	18175509	–	–	–
	mutPU.1	FA	3xFLAG	2	21047113	–	–	–
	mutPU.1	FA	3xFLAG	3	17073833	–	–	–
	mutPU.1	FA	3xFLAG	4	46019364	–	–	–
	mutPU.1	FA	3xFLAG	5	45465178	–	–	–
	mutPU.1	FA	3xFLAG	11	46019364	–	–	–
	mutPU.1	FA	3xFLAG	12	45465178	–	–	–
	mutPU.1	FA	PU.1	1	25444494	–	–	–
	mutPU.1	FA	PU.1	2	18135334	–	–	–
	mutPU.1	FA	PU.1	3	18506673	–	–	–
	mutPU.1	FA	H3K27ac	1	12823602	43.33	31206	23467
	mutPU.1	FA	H3K27ac	2	21751033	40.25	32080	21800
	mutPU.1	FA	H3K27ac	3	18911441	46.98	35024	23887
	mutPU.1	FA	Input	1	27926373	–	–	–
	mutPU.1	DSG/FA	ETS1	8	55975191	8.08	45232	17809
	mutPU.1	DSG/FA	ETS1	9	61268285	4.54	33524	9500
	mutPU.1	DSG/FA	FLI1	8	62935031	3.43	26447	6985
	mutPU.1	DSG/FA	FLI1	9	49494624	6.52	38756	14210
	mutPU.1	DSG/FA	BRG1	4	38566576	4.47	38037	7706
	mutPU.1	DSG/FA	BRG1	5	37709380	4.58	38055	8088
	mutPU.1	DSG/FA	BRG1	11	38566576	4.47	51764	12926
	mutPU.1	DSG/FA	BRG1	12	37709380	4.58	41904	8807
	mutPU.1	DSG/FA	Input	5	21203716	–	–	–
CTV-1	PU.1-ΔP	FA	3xFLAG	1	18820043	19.76	104205	40237
	PU.1-ΔP	FA	3xFLAG	2	41595714	15.19	92790	31492
CTV-1	PU.1-ΔQ	FA	3xFLAG	1	23194967	11.25	73030	21948
	PU.1-ΔQ	FA	3xFLAG	2	34785918	8.93	63003	17720
	PU.1-ΔQ	FA	3xFLAG	11	23194967	11.25	141981	25563
	PU.1-ΔQ	FA	3xFLAG	12	34785918	8.93	115392	25889
	PU.1-ΔQ	DSG/FA	BRG1	11	38566576	4.47	47412	8633
	PU.1-ΔQ	DSG/FA	BRG1	12	37709380	4.58	54480	11221
CTV-1	PU.1-ΔAQP	FA	3xFLAG	1	19321280	7.95	73351	7391
	PU.1-ΔAQP	FA	3xFLAG	2	30763489	7.42	71750	6588
CTV-1	PU.1-ΔA	FA	3xFLAG	1	18827468	7.85	64659	10933
	PU.1-ΔA	FA	3xFLAG	2	34700381	6.69	62613	9799
	PU.1-ΔA	FA	3xFLAG	4	40836142	6.54	68845	6915
	PU.1-ΔA	FA	3xFLAG	5	58418980	6.05	60770	8171
	PU.1-ΔA	FA	3xFLAG	11	40836142	6.54	105388	9969
	PU.1-ΔA	FA	3xFLAG	12	58418980	6.05	100175	11764
	PU.1-ΔA	FA	BRG1	4	44104757	5.08	43660	8961
	PU.1-ΔA	FA	BRG1	5	42181446	4.38	39802	6840
	PU.1-ΔA	FA	BRG1	11	44104757	5.08	40075	5125
	PU.1-ΔA	FA	BRG1	12	42181446	4.38	64950	24817
CTV-1	–	–	gInput	–	16883550	–	–	–
	–	FA	3xFLAG	1	23067896	–	–	–
CTV-1	PU.1-BirA	FA	PU.1	10	26906324	22.51	94816	42681
CTV-1	PU.1-ΔQ-BirA	FA	PU.1	10	17230462	16.87	78052	34194
CTV-1	PU.1-ΔA-BirA	FA	PU.1	10	21764017	11.46	78991	20770
TALL1	PU.1	FA	3xFLAG	1	20302175	34.68	137979	73164
	PU.1	FA	3xFLAG	2	29007451	23.79	112966	49731
TALL1	mutPU.1	FA	3xFLAG	1	21681219	–	–	–
	mutPU.1	FA	3xFLAG	2	18177029	–	–	–
TALL1	–	–	gInput		23114855	–	–	–
HepG2	PU.1	FA	3xFLAG	1	20426887	28.27	155784	62018
	PU.1	FA	3xFLAG	2	20105283	23.12	122728	46397
HepG2	mutPU.1	FA	3xFLAG	1	21431484	–	–	–
	mutPU.1	FA	3xFLAG	2	21586286	–	–	–
HepG2	–	–	gInput		23894009	–	–	–
1FA: 1% formaldehyde; DSG/FA: 2mM disuccinimidyl glutarate (DSG) followed by 1% formaldehyde; – no fixation for genomic DNA preparation. For details see Methods
2Inputs refer to control samples; Input: ChIP Input; gInput: genomic DNA
3Unique reads after mapping to human reference genome hg19
4Fraction of reads in peaks (FRIP), determined by running HOMER’s findPeaks program in ‘‘factor’’ mode using default parameters and the matching background (input) 10
5Number of peaks (determined by HOMER’s findPeaks program in ‘‘factor’’ mode on CNV-normalized data and filtering for mappability)
6Number of peaks (determined by HOMER’s findPeaks program in ‘‘factor’’ mode on CNV-normalized data, -fdr 0.00001, minimum of 15/107 reads, and filtering for mappability)

## Sheet: ChIP-sequencing (standard)
ChIP-sequencing (primary samples & cell lines, GEO acc. GSE128834)
Cell type	Source/donor	Sample	Total reads1	FRIP (%)2	Standard peaks3	Stringent peaks4
B cell (BC)	peripheral blood / donor A	PU.1 ChIP	21506528	16.43	26695	20638
	peripheral blood / donor C	PU.1 ChIP	20325636	9.35	11057	6990
Classical monocytes (cMO)	peripheral blood / donor A	PU.1 ChIP	30722927	14.9	75262	27200
	peripheral blood / donor D	PU.1 ChIP	33018893	16.43	88456	28596
Nonclassical monocytes (ncMO)	peripheral blood / donor A	PU.1 ChIP	31518614	14.78	46434	29056
	peripheral blood / donor D	PU.1 ChIP	33674512	13.9	81553	25339
Neutrophils (NEU)	peripheral blood / donor E	PU.1 ChIP	24522626	9.93	48449	18156
		ChIP Input	29378770	–	–	–
	peripheral blood / donor F	PU.1 ChIP	33166106	11.81	57881	21134
		ChIP Input	31768869	–	–	–
Mast cell (BDMC)	Breast skin/ donor G	PU.1 ChIP	26990430	6	24619	10935
		ChIP Input	26491639	–	–	–
	Breast skin / donor H	PU.1 ChIP	23468583	9.38	22812	16578
		ChIP Input	28858805	–	–	–
Monocytes (MO)	peripheral blood / donor I	PU.1 ChIP	24496791	24.75	87590	42584
	peripheral blood / donor K	PU.1 ChIP	23730719	20.84	72586	39547
	peripheral blood / donor O	PU.1 ChIP	17120963	24.51	79916	44210
Dendritic cells (DC), 18h	MO-derived / donor I	PU.1 ChIP	19723162	31.56	106410	56268
		ChIP Input	27916983	–	–	–
	MO-derived / donor K	PU.1 ChIP	31730883	29.2	129451	49176
		ChIP Input	23295857	–	–	–
DC, 27h	MO-derived / donor K	PU.1 ChIP	27528749	34.24	127146	54821
DC, 42h	MO-derived / donor I	PU.1 ChIP	26341039	24.31	103232	47667
	MO-derived / donor K	PU.1 ChIP	22633574	29.3	110491	55021
DC, 66h	MO-derived / donor I	PU.1 ChIP	27580949	36.45	137850	65102
DC, 96h	MO-derived / donor L	PU.1 ChIP	18288419	28.02	104746	54842
		FLAG ChIP	20512736	–	–	–
	MO-derived / donor M	PU.1 ChIP	18020080	10.5	51672	24420
		FLAG ChIP	17150522	–	–	–
DC, 7d	MO-derived / donor I	PU.1 ChIP	18506279	15.1	77113	32709
	MO-derived / donor K	PU.1 ChIP	28170978	29.82	136033	57686
Macrophage (MAC), 4h	peripheral blood / donor O	PU.1 ChIP	21746817	4.43	26395	9141
MAC, 4h +LPS	peripheral blood / donor O	PU.1 ChIP	19636259	2.28	13052	5320
MAC, 18h	peripheral blood / donor O	PU.1 ChIP	21327907	10.46	52318	21521
		ChIP Input	20576791	–	–	–
MAC, 7d	peripheral blood / donor O	PU.1 ChIP	25233496	23.96	28934	10465
	peripheral blood / donor N	PU.1 ChIP	19761926	17.88	98346	45222
	peripheral blood / donor P	PU.1 ChIP	20376164	4.81	76244	39344
		ChIP Input	31134629	–	–	–
EM-3	chronic myeloid leukemia in blast crisis cell line	PU.1 ChIP	30432099	9.12	44583	15246
		Genomic DNA	20665782	–	–	–
ML-2	acute myelomonocytic leukemia cell line	PU.1 ChIP	26101374	10.24	61372	17434
		Genomic DNA	18909994	–	–	–
KG-1	acute myeloid leukemia cell line	PU.1 ChIP	13216842	7	30605	12186
		Genomic DNA	19501976	–	–	–
NB-4	acute promyelocytic leukemia cell line	PU.1 ChIP	30076810	6.64	31620	12047
		Genomic DNA	19603220	–	–	–
U-937	histiocytic lymphoma cell line	PU.1 ChIP	18753276	9.37	42781	17185
		Genomic DNA	13507218	–	–	–
THP-1	acute monocytic leukemia cell line	PU.1 ChIP	31434161	12.29	71189	21505
		ChIP Input	23742756	–	–	–
		Genomic DNA	17229436	–	–	–
THP-1-PMAVD3	acute monocytic leukemia cell line treated with	PU.1 ChIP	30711368	37.19	150537	62648
	PMA and Vitamin D3	ChIP Input	32511353	–	–	–
K-562	chronic myeloid leukemia in blast crisis cell line	Genomic DNA	21823554	–	–	–
1Unique reads after mapping to human reference genome hg19
2Fraction of reads in peaks (FRIP), determined by running HOMER’s findPeaks program in ‘‘factor’’ mode using default parameters and the matching background (input) 10
3Number of peaks (determined by HOMER’s findPeaks program in ‘‘factor’’ mode on CNV-normalized data and filtering for mappability)
4Number of peaks (determined by HOMER’s findPeaks program in ‘‘factor’’ mode on CNV-normalized data, -fdr 0.00001, minimum of 15/107 reads, and filtering for mappability)

## Sheet: RNA-sequencing
RNA-sequencing (cell lines, GEO acc. GSE128836)
Sample	Transfected mRNA	Batch	RIN1	Total reads
CTV-1	PU.1	1	10	20769566
	PU.1	2	9.3	23889057
CTV-1	mutPU.1	1	10	18690301
	mutPU.1	2	9.7	26484852
CTV-1	Mock (no mRNA)	1	10	21943688
	Mock (no mRNA)	2	10	26713275
CTV-1	PU.1 (7x)	3	10	32071716
CTV-1	mutPU.1 (7x)	3	9.9	34782623
1RNA-Integrity Index (RIN) as measured using the TapeStation (Agilent)

## Sheet: ATAC-sequencing
ATAC-sequencing (mRNA transfected cell lines, GEO acc. GSE128833)
Sample	Transfected mRNA	Batch	Total read pairs1	FRIP (%)	Peaks
CTV-1	PU.1	1	28735991	38.83	51626
	PU.1	2	23094260	36.51	44295
	PU.1	3	26241211	37.31	43003
	PU.1	4	31490681	49.1	59061
	PU.1	5	30522952	63.64	52872
	PU.1	6	43979564	36.63	66684
	PU.1	7	67452622	52.38	95979
CTV-1	mutPU.1	1	30923748	36.02	41481
	mutPU.1	2	23445783	39.6	37232
	mutPU.1	3	25238640	46.32	39985
	mutPU.1	4	32407125	53.71	53639
	mutPU.1	5	33999117	65.05	49370
	mutPU.1	6	47211810	41.9	52061
	mutPU.1	7	55296082	41.41	62917
CTV-1	PU.1-ΔQ	6	53888919	43.4	62814
	PU.1-ΔQ	7	72537444	43.84	72817
CTV-1	PU.1-ΔA	4	30408483	59	56850
	PU.1-ΔA	5	32252369	61.24	49490
	PU.1-ΔA	6	41322418	41.32	53852
	PU.1-ΔA	7	72537418	45.89	69870
TALL1	PU.1	1	60976267	43.84	74478
	PU.1	2	116206252	37.83	89896
TALL1	mutPU.1	1	45798797	37.09	43398
	mutPU.1	2	109071598	34.82	62536
HepG2	PU.1	1	4739140	53.31	48364
	PU.1	2	59358335	67.84	132732
HepG2	mutPU.1	1	3744140	47.47	41091
	mutPU.1	2	48905814	67.2	103559
1Read pairs were mapped to human reference genome hg19
