# Supplementary material for: Mechanisms governing the pioneering and redistribution capabilities of the non-classical pioneer PU.1
Source: Nat Commun. 2020 Jan 21;11:402. doi: 10.1038/s41467-019-13960-2 (PMC6972792; doi:10.1038/s41467-019-13960-2)
Supplement: Supplementary file 5 — Supplementary Data 2 [file 41467_2019_13960_MOESM5_ESM.xlsx]

## Sheet: Tabelle1
	Gene blocks for cloning
Construct name	gBlock sequences (5‘--3‘)
pEF6-3xFLAG-PU.1	ATTGCGCTAGCGCCACCATGGACTACAAAGACCATGACGGTGATTATAAAGATCATGACATCGATTACAAGGATGACGATGACAAAATGTTACAGGCGTGCAAAATGGAAGGGTTTCCCCTCGTCCCCCCTCCATCAGAAGACCTGGTGCCCTATGACACGGATCTATACCAACGCCAAACGCACGAGTATTACCCCTACTCAGCAGTGATGGGGAGAGCCATAGCGACCATTACTGGGACTTCCACCCCCACCACGTGCACAGCGAGTTCGAGAGCTTCGCCGAGAACAACTTCACGGAGCTCCAGAGCGTGCAGCCCCCGCAGCTGCAGCAGCTCTACCGCCACATGGAGCTGGAGCAGATGCACGTCCTCGATACCCCCATGGTGCCACCCCATCC…
pEF6-3xFLAG-PU.1mut	ATTGCGGATCCGCCACCTTGGACTACAAAGACCTTGACGGTGATTATAAAGATCTTGACATCGATTACAAGGTTGACGTTGACAAATTGTTACAGGCGTGCAAATTGGAAGGGTTTCCCCTCGTCCCCCCTCCATCAGAAGACCTGGTGCCCTTTGACACGGATCTATACCAACGCCAAACGCACGAGTATTACCCCTATCTCAGCAGTGTTGGGGAGAGCCATAGCGACCATTACTGGGACTTCCACCCCCACCACGTGCACAGCGAGTTCGAGAGCTTCGCCGAGAACAACTTCACGGAGCTCCAGAGCGTGCAGCCCCCGCAGCTGCAGCAGCTCTACCGCCACTTGGAGCTGGAGCAGTTGCACGTCCTCGATACCCCCTTGGTGCCACCCCATC…
pEF6-3xFLAG-PU.1-ΔA	ACTATAGGGAGACCCAAGCTGGCTAGGTAAGCTTGGTACCGAGCTCGGATCCGCCACCATGGACTACAAAGACCATGACGGTGATTATAAAGATCATGACATCGATTACAAGGATGACGATGACAAAATGTTACAGGCGTGCAAAATGGAAGGGCAGAGCGTGCAGCCCCCGCAGCTGCAGCAGCTCTACCGCCACATGGAGCTGGAGCAGATGCACGTCCTCGATACCCCCATGGTGCCACCCCATCCCAGTCTTGGCCACCAGGTCTCCTACCTGCCCCGGATGTGCCTCCAGTACCCATCCCTGTCCCCAGCCCAGCCCAGCTCAGATGAGGAGGAGGGCGAGCGGCAGAGCCCCCCACTGGAGGTGTCTGACGGCGAGGCGGATGGCCTGGAGCC…
pEF6-3xFLAG-PU.1-ΔQ	ACTATAGGGAGACCCAAGCTGGCTAGGTAAGCTTGGTACCGAGCTCGGATCCGCCACCATGGACTACAAAGACCATGACGGTGATTATAAAGATCATGACATCGATTACAAGGATGACGATGACAAAATGTTACAGGCGTGCAAAATGGAAGGGTTTCCCCTCGTCCCCCCTCCATCAGAAGACCTGGTGCCCTATGACACGGATCTATACCAACGCCAAACGCACGAGTATTACCCCTATCTCAGCAGTGATGGGGAGAGCCATAGCGACCATTACTGGGACTTCCACCCCCACCACGTGCACAGCGAGTTCGAGAGCTTCGCCGAGAACAACTTCACGGAGCTCCCACCCCATCCCAGTCTTGGCCACCAGGTCTCCTACCTGCCCCGGATGTGCCT…
pEF6-3xFLAG-PU.1-ΔP	ACTATAGGGAGACCCAAGCTGGCTAGGTAAGCTTGGTACCGAGCTCGGATCCGCCACCATGGACTACAAAGACCATGACGGTGATTATAAAGATCATGACATCGATTACAAGGATGACGATGACAAAATGTTACAGGCGTGCAAAATGGAAGGGTTTCCCCTCGTCCCCCCTCCATCAGAAGACCTGGTGCCCTATGACACGGATCTATACCAACGCCAAACGCACGAGTATTACCCCTATCTCAGCAGTGATGGGGAGAGCCATAGCGACCATTACTGGGACTTCCACCCCCACCACGTGCACAGCGAGTTCGAGAGCTTCGCCGAGAACAACTTCACGGAGCTCCAGAGCGTGCAGCCCCCGCAGCTGCAGCAGCTCTCCGCCACATGGAGCTGGAG…
pEF6-3xFLAG-PU.1-ΔAQP	ACTATAGGGAGACCCAAGCTGGCTAGGTAAGCTTGGTACCGAGCTCGGATCCGCCACCATGGACTACAAAGACCATGACGGTGATTATAAAGATCATGACATCGATTACAAGGATGACGATGACAAAATGTTACAGGCGTGCAAAATGGAAGGGGGGCTCCTGCCTGGGGAGACAGGCAGCAAGAAGAAGATCCGCCTGTACCAGTTCCTGTTGGACCTGCTCCGCAGCGGCGACATGAAGGACAGCATCTGGTGGGTGGACAAGGACAAGGGCACCTTCCAGTTCTCGTCCAAGCACAAGGAGGCGCTGGCGCACCGCTGGGGCATCCAGAAGGGCAACCGCAAGAAGATGACCTACCAGAAGATGGCGCGCGCGCTGCGCAACTACGGCAAGACGGG…
pEF6-PU.1-BirA*	ACTATAGGGAGACCCAAGCTGGCTAGGTAAGCTTGGTACCGAGCTCGGATCCGCCACCATGTTACAGGCGTGCAAAATGGAAGGGTTTCCCCTCGTCCCCCCTCCATCAGAAGACCTGGTGCCCTATGACACGGATCTATACCAACGCCAAACGCACGAGTATTACCCCTATCTCAGCAGTGATGGGGAGAGCCATAGCGACCATTACTGGGACTTCCACCCCCACCACGTGCACAGCGAGTTCGAGAGCTTCGCCGAGAACAACTTCACGGAGCTCCAGAGCGTGCAGCCCCCGCAGCTGCAGCAGCTCTACCGCCACATGGAGCTGGAGCAGATGCACGTCCTCGATACCCCCATGGTGCCACCCCATCCCAGTCTTGGCCACCAGGTCTCCTACCT…
BirA*-3xFLAG-pEF6	CATCCAGACACTGAGAGACTGGGGAGTGGACGTGTTCACCGTGCCTGGCAAGGGCTACAGCCTGCCTGAGCCTATCCAGCTGCTGAACGCCAAGCAGATCCTGGGACAGCTGGATGGCGGAAGCGTGGCCGTGCTGCCTGTGATCGACTCCACCAATCAGTACCTGCTGGACAGAATCGGAGAGCTGAAGTCCGGCGACGCCTGCATCGCCGAGTACCAGCAGGCTGGCAGAGGAGGCAGAGGACGGAAGTGGTTCAGCCCATTCGGAGCCAACCTGTACCTGTCCATGTTCTGGAGACTGGAGCAGGGACCTGCTGCTGCCATCGGACTGAGTCTGGTGATCGGAATCGTGATGGCCGAGGTGCTGAGAAAGCTGGGAGCCGACAAGGTGAGAGTGAA…
pEF6-PU.1-ΔA-BirA*	ACTATAGGGAGACCCAAGCTGGCTAGGTAAGCTTGGTACCGAGCTCGGATCCGCCACCATGTTACAGGCGTGCAAAATGGAAGGGCAGAGCGTGCAGCCCCCGCAGCTGCAGCAGCTCTACCGCCACATGGAGCTGGAGCAGATGCACGTCCTCGATACCCCCATGGTGCCACCCCATCCCAGTCTTGGCCACCAGGTCTCCTACCTGCCCCGGATGTGCCTCCAGTACCCATCCCTGTCCCCAGCCCAGCCCAGCTCAGATGAGGAGGAGGGCGAGCGGCAGAGCCCCCCACTGGAGGTGTCTGACGGCGAGGCGGATGGCCTGGAGCCCGGGCCTGGGCTCCTGCCTGGGGAGACAGGCAGCAAGAAGAAGATCCGCCTGTACCAGTTCCTGTTGGA…
pEF6-PU.1-ΔQ-BirA*	ACTATAGGGAGACCCAAGCTGGCTAGGTAAGCTTGGTACCGAGCTCGGATCCGCCACCATGCTGCAGGCTTGTAAAATGGAGGGCTTTCCGCTGGTGCCACCGCCAAGTGAAGACCTCGTCCCTTATGATACTGATCTCTATCAGCGCCAGACACATGAATACTATCCATATCTTTCCAGCGACGGTGAGTCCCACAGTGACCACTACTGGGATTTCCATCCACACCACGTCCATAGCGAGTTCGAGTCCTTTGCTGAGAACAACTTCACCGAGTTGCCCCCCCATCCTTCACTCGGGCACCAGGTCTCATATCTCCCTCGAATGTGCCTCCAGTATCCGAGCCTTAGCCCAGCTCAGCCGTCATCAGATGAGGAAGAGGGCGAACGCCAATCTCCGCC…
pEF6-3xFLAG-NLS-BirA*	ACTATAGGGAGACCCAAGCTGGCTAGGTAAGCTTGGTACCGAGCTCGGATCCGCCACCATGGACTACAAAGACCATGACGGTGATTATAAAGATCATGACATCGATTACAAGGATGACGATGACAAACCGAAAAAGAAGCGCAAGGTTAAGGACAACACCGTGCCCCTGAAGCTGATCGCCCTGCTGGCCAACGGCGAGTTCCACTCTGGCGAGCAGCTGGGAGAGACCCTGGGAATGAGCAGAGCCGCCATCAACAAGCACATCCAGACACTGAGAGACTGGGGAGTGGACGTGTTCACCGTGCCTGGCAAGGGCTACAGCCTGCCTGAGCCTATCCAGCTGCTGAACGCCAAGCAGATCCTGGGACAGCTGGATGGCGGAAGCGTGGCCGTGCTGCC…
