# Supplementary material for: Mechanisms governing the pioneering and redistribution capabilities of the non-classical pioneer PU.1
Source: Nat Commun. 2020 Jan 21;11:402. doi: 10.1038/s41467-019-13960-2 (PMC6972792; doi:10.1038/s41467-019-13960-2)
Supplement: Supplementary file 7 — Source data [file 41467_2019_13960_MOESM7_ESM.zip]

Archive with 12,604 entries (9,878 files):
- Source_Data/
- Source_Data/Figure5/
- Source_Data/Figure5/.DS_Store
- __MACOSX/
- __MACOSX/Source_Data/
- __MACOSX/Source_Data/Figure5/
- __MACOSX/Source_Data/Figure5/._.DS_Store
- Source_Data/Figure5/Figure5A_MotifScanOutput/
- Source_Data/Figure5/Figure5A_MotifScanOutput/homerResults.html
- __MACOSX/Source_Data/Figure5/Figure5A_MotifScanOutput/
- __MACOSX/Source_Data/Figure5/Figure5A_MotifScanOutput/._homerResults.html
- Source_Data/Figure5/Figure5A_MotifScanOutput/homerResults/
- Source_Data/Figure5/Figure5A_MotifScanOutput/homerResults/motif70RV.motif
- Source_Data/Figure5/Figure5A_MotifScanOutput/homerResults/motif60RV.motif
- Source_Data/Figure5/Figure5A_MotifScanOutput/homerResults/motif78.similar.html
- Source_Data/Figure5/Figure5A_MotifScanOutput/homerResults/motif7.logo.svg
- Source_Data/Figure5/Figure5A_MotifScanOutput/homerResults/motif6.logo.svg
- Source_Data/Figure5/Figure5A_MotifScanOutput/homerResults/motif38RV.logo.svg
- Source_Data/Figure5/Figure5A_MotifScanOutput/homerResults/motif10.info.html
- Source_Data/Figure5/Figure5A_MotifScanOutput/homerResults/motif80.similar.html
- Source_Data/Figure5/Figure5A_MotifScanOutput/homerResults/motif29.motif
- Source_Data/Figure5/Figure5A_MotifScanOutput/homerResults/motif14.motif
- Source_Data/Figure5/Figure5A_MotifScanOutput/homerResults/motif51.motif
- Source_Data/Figure5/Figure5A_MotifScanOutput/homerResults/motif5.similar8.motif
- Source_Data/Figure5/Figure5A_MotifScanOutput/homerResults/motif3RV.logo.svg
- Source_Data/Figure5/Figure5A_MotifScanOutput/homerResults/motif2.motif
- Source_Data/Figure5/Figure5A_MotifScanOutput/homerResults/motif12RV.motif
- Source_Data/Figure5/Figure5A_MotifScanOutput/homerResults/motif24RV.logo.svg
- Source_Data/Figure5/Figure5A_MotifScanOutput/homerResults/motif13RV.logo.svg
- Source_Data/Figure5/Figure5A_MotifScanOutput/homerResults/motif30.motif
- Source_Data/Figure5/Figure5A_MotifScanOutput/homerResults/motif25.info.html
- Source_Data/Figure5/Figure5A_MotifScanOutput/homerResults/motif75.motif
- Source_Data/Figure5/Figure5A_MotifScanOutput/homerResults/motif74.logo.svg
- Source_Data/Figure5/Figure5A_MotifScanOutput/homerResults/motif75.logo.svg
- Source_Data/Figure5/Figure5A_MotifScanOutput/homerResults/motif46RV.logo.svg
- Source_Data/Figure5/Figure5A_MotifScanOutput/homerResults/motif38.similar.html
- Source_Data/Figure5/Figure5A_MotifScanOutput/homerResults/motif71RV.logo.svg
- Source_Data/Figure5/Figure5A_MotifScanOutput/homerResults/motif2.info.html
- Source_Data/Figure5/Figure5A_MotifScanOutput/homerResults/motif15.similar1.motif
- Source_Data/Figure5/Figure5A_MotifScanOutput/homerResults/motif1.similar9.motif
- Source_Data/Figure5/Figure5A_MotifScanOutput/homerResults/motif48.motif
- Source_Data/Figure5/Figure5A_MotifScanOutput/homerResults/motif31.info.html
- Source_Data/Figure5/Figure5A_MotifScanOutput/homerResults/motif67.info.html
- Source_Data/Figure5/Figure5A_MotifScanOutput/homerResults/motif1.similar15.motif
- Source_Data/Figure5/Figure5A_MotifScanOutput/homerResults/motif69RV.motif
- Source_Data/Figure5/Figure5A_MotifScanOutput/homerResults/motif79RV.motif
- Source_Data/Figure5/Figure5A_MotifScanOutput/homerResults/motif32.motif
- Source_Data/Figure5/Figure5A_MotifScanOutput/homerResults/motif77.motif
- Source_Data/Figure5/Figure5A_MotifScanOutput/homerResults/motif7.similar.html
- Source_Data/Figure5/Figure5A_MotifScanOutput/homerResults/motif60RV.logo.svg
- Source_Data/Figure5/Figure5A_MotifScanOutput/homerResults/motif57RV.logo.svg
- Source_Data/Figure5/Figure5A_MotifScanOutput/homerResults/motif73.info.html
- Source_Data/Figure5/Figure5A_MotifScanOutput/homerResults/motif2.similar8.motif
- Source_Data/Figure5/Figure5A_MotifScanOutput/homerResults/motif40.logo.svg
- Source_Data/Figure5/Figure5A_MotifScanOutput/homerResults/motif41.logo.svg
- Source_Data/Figure5/Figure5A_MotifScanOutput/homerResults/motif35RV.logo.svg
- Source_Data/Figure5/Figure5A_MotifScanOutput/homerResults/motif34RV.motif
- Source_Data/Figure5/Figure5A_MotifScanOutput/homerResults/motif24RV.motif
- Source_Data/Figure5/Figure5A_MotifScanOutput/homerResults/motif28.info.html
- Source_Data/Figure5/Figure5A_MotifScanOutput/homerResults/motif12.similar1.motif
- Source_Data/Figure5/Figure5A_MotifScanOutput/homerResults/motif16.motif
- Source_Data/Figure5/Figure5A_MotifScanOutput/homerResults/motif53.motif
- Source_Data/Figure5/Figure5A_MotifScanOutput/homerResults/motif49.similar.html
- Source_Data/Figure5/Figure5A_MotifScanOutput/homerResults/motif52.info.html
- Source_Data/Figure5/Figure5A_MotifScanOutput/homerResults/motif37.logo.svg
- Source_Data/Figure5/Figure5A_MotifScanOutput/homerResults/motif36.logo.svg
- Source_Data/Figure5/Figure5A_MotifScanOutput/homerResults/motif9RV.motif
- Source_Data/Figure5/Figure5A_MotifScanOutput/homerResults/motif63.similar1.motif
- Source_Data/Figure5/Figure5A_MotifScanOutput/homerResults/motif46.info.html
- Source_Data/Figure5/Figure5A_MotifScanOutput/homerResults/motif29RV.logo.svg
- Source_Data/Figure5/Figure5A_MotifScanOutput/homerResults/motif56RV.motif
- Source_Data/Figure5/Figure5A_MotifScanOutput/homerResults/motif46RV.motif
- Source_Data/Figure5/Figure5A_MotifScanOutput/homerResults/motif52RV.logo.svg
- Source_Data/Figure5/Figure5A_MotifScanOutput/homerResults/motif65RV.logo.svg
- Source_Data/Figure5/Figure5A_MotifScanOutput/homerResults/motif4.motif
- Source_Data/Figure5/Figure5A_MotifScanOutput/homerResults/motif59.info.html
- Source_Data/Figure5/Figure5A_MotifScanOutput/homerResults/motif4.info.html
- Source_Data/Figure5/Figure5A_MotifScanOutput/homerResults/motif39.similar.html
- Source_Data/Figure5/Figure5A_MotifScanOutput/homerResults/motif12.motif
- Source_Data/Figure5/Figure5A_MotifScanOutput/homerResults/motif57.motif
- Source_Data/Figure5/Figure5A_MotifScanOutput/homerResults/motif30RV.logo.svg
- Source_Data/Figure5/Figure5A_MotifScanOutput/homerResults/motif14.logo.svg
- Source_Data/Figure5/Figure5A_MotifScanOutput/homerResults/motif13.similar1.motif
- Source_Data/Figure5/Figure5A_MotifScanOutput/homerResults/motif15.logo.svg
- Source_Data/Figure5/Figure5A_MotifScanOutput/homerResults/motif23.info.html
- Source_Data/Figure5/Figure5A_MotifScanOutput/homerResults/motif10.similar2.motif
- Source_Data/Figure5/Figure5A_MotifScanOutput/homerResults/motif37.info.html
- Source_Data/Figure5/Figure5A_MotifScanOutput/homerResults/motif78RV.motif
- Source_Data/Figure5/Figure5A_MotifScanOutput/homerResults/motif68RV.motif
- Source_Data/Figure5/Figure5A_MotifScanOutput/homerResults/motif77.similar1.motif
- Source_Data/Figure5/Figure5A_MotifScanOutput/homerResults/motif16.info.html
- Source_Data/Figure5/Figure5A_MotifScanOutput/homerResults/motif81.similar.html
- Source_Data/Figure5/Figure5A_MotifScanOutput/homerResults/motif1.similar11.motif
- Source_Data/Figure5/Figure5A_MotifScanOutput/homerResults/motif79RV.logo.svg
- Source_Data/Figure5/Figure5A_MotifScanOutput/homerResults/motif25RV.motif
- Source_Data/Figure5/Figure5A_MotifScanOutput/homerResults/motif79.similar.html
- Source_Data/Figure5/Figure5A_MotifScanOutput/homerResults/motif35RV.motif
- Source_Data/Figure5/Figure5A_MotifScanOutput/homerResults/motif3.similar8.motif
- Source_Data/Figure5/Figure5A_MotifScanOutput/homerResults/motif78.info.html
- Source_Data/Figure5/Figure5A_MotifScanOutput/homerResults/motif47RV.motif
- Source_Data/Figure5/Figure5A_MotifScanOutput/homerResults/motif57RV.motif
- Source_Data/Figure5/Figure5A_MotifScanOutput/homerResults/motif8RV.motif
- Source_Data/Figure5/Figure5A_MotifScanOutput/homerResults/motif63.logo.svg
- Source_Data/Figure5/Figure5A_MotifScanOutput/homerResults/motif62.logo.svg
- Source_Data/Figure5/Figure5A_MotifScanOutput/homerResults/motif36.motif
- Source_Data/Figure5/Figure5A_MotifScanOutput/homerResults/motif73.motif
- Source_Data/Figure5/Figure5A_MotifScanOutput/homerResults/motif9.info.html
- Source_Data/Figure5/Figure5A_MotifScanOutput/homerResults/motif14.similar1.motif
- Source_Data/Figure5/Figure5A_MotifScanOutput/homerResults/motif54.info.html
- Source_Data/Figure5/Figure5A_MotifScanOutput/homerResults/motif57.logo.svg
- Source_Data/Figure5/Figure5A_MotifScanOutput/homerResults/motif56.logo.svg
- Source_Data/Figure5/Figure5A_MotifScanOutput/homerResults/motif34.motif
- Source_Data/Figure5/Figure5A_MotifScanOutput/homerResults/motif71.motif
- Source_Data/Figure5/Figure5A_MotifScanOutput/homerResults/motif61RV.motif
- Source_Data/Figure5/Figure5A_MotifScanOutput/homerResults/motif48.similar.html
- Source_Data/Figure5/Figure5A_MotifScanOutput/homerResults/motif71RV.motif
- Source_Data/Figure5/Figure5A_MotifScanOutput/homerResults/motif6RV.logo.svg
- Source_Data/Figure5/Figure5A_MotifScanOutput/homerResults/motif1.similar13.motif
- Source_Data/Figure5/Figure5A_MotifScanOutput/homerResults/motif65.similar1.motif
- Source_Data/Figure5/Figure5A_MotifScanOutput/homerResults/motif13RV.motif
- Source_Data/Figure5/Figure5A_MotifScanOutput/homerResults/motif68RV.logo.svg
- Source_Data/Figure5/Figure5A_MotifScanOutput/homerResults/motif40.info.html
- Source_Data/Figure5/Figure5A_MotifScanOutput/homerResults/motif69.logo.svg
- Source_Data/Figure5/Figure5A_MotifScanOutput/homerResults/motif68.logo.svg
- Source_Data/Figure5/Figure5A_MotifScanOutput/homerResults/motif68.motif
- Source_Data/Figure5/Figure5A_MotifScanOutput/homerResults/motif1RV.motif
- Source_Data/Figure5/Figure5A_MotifScanOutput/homerResults/motif61.info.html
- Source_Data/Figure5/Figure5A_MotifScanOutput/homerResults/motif1.similar.html
- Source_Data/Figure5/Figure5A_MotifScanOutput/homerResults/motif75.info.html
- Source_Data/Figure5/Figure5A_MotifScanOutput/homerResults/motif16RV.logo.svg
- Source_Data/Figure5/Figure5A_MotifScanOutput/homerResults/motif6.motif
- Source_Data/Figure5/Figure5A_MotifScanOutput/homerResults/motif20.logo.svg
- Source_Data/Figure5/Figure5A_MotifScanOutput/homerResults/motif21RV.logo.svg
- Source_Data/Figure5/Figure5A_MotifScanOutput/homerResults/motif21.logo.svg
- Source_Data/Figure5/Figure5A_MotifScanOutput/homerResults/motif6.similar.html
- Source_Data/Figure5/Figure5A_MotifScanOutput/homerResults/motif13.similar3.motif
- Source_Data/Figure5/Figure5A_MotifScanOutput/homerResults/motif74RV.logo.svg
- Source_Data/Figure5/Figure5A_MotifScanOutput/homerResults/motif10.motif
- Source_Data/Figure5/Figure5A_MotifScanOutput/homerResults/motif43RV.logo.svg
- Source_Data/Figure5/Figure5A_MotifScanOutput/homerResults/motif55.motif
- Source_Data/Figure5/Figure5A_MotifScanOutput/homerResults/motif11RV.logo.svg
- Source_Data/Figure5/Figure5A_MotifScanOutput/homerResults/motif26RV.logo.svg
- Source_Data/Figure5/Figure5A_MotifScanOutput/homerResults/motif2.similar9.motif
- Source_Data/Figure5/Figure5A_MotifScanOutput/homerResults/motif50.similar.html
- Source_Data/Figure5/Figure5A_MotifScanOutput/homerResults/motif13.logo.svg
- Source_Data/Figure5/Figure5A_MotifScanOutput/homerResults/motif12.logo.svg
- Source_Data/Figure5/Figure5A_MotifScanOutput/homerResults/motif73RV.logo.svg
- Source_Data/Figure5/Figure5A_MotifScanOutput/homerResults/motif81.logo.svg
- Source_Data/Figure5/Figure5A_MotifScanOutput/homerResults/motif80.logo.svg
- Source_Data/Figure5/Figure5A_MotifScanOutput/homerResults/motif76.motif
- Source_Data/Figure5/Figure5A_MotifScanOutput/homerResults/motif33.motif
- Source_Data/Figure5/Figure5A_MotifScanOutput/homerResults/motif57.similar.html
- Source_Data/Figure5/Figure5A_MotifScanOutput/homerResults/motif44RV.logo.svg
- Source_Data/Figure5/Figure5A_MotifScanOutput/homerResults/motif1.similar14.motif
- Source_Data/Figure5/Figure5A_MotifScanOutput/homerResults/motif18RV.motif
- Source_Data/Figure5/Figure5A_MotifScanOutput/homerResults/motif11.info.html
- Source_Data/Figure5/Figure5A_MotifScanOutput/homerResults/motif55RV.motif
- Source_Data/Figure5/Figure5A_MotifScanOutput/homerResults/motif45RV.motif
- Source_Data/Figure5/Figure5A_MotifScanOutput/homerResults/motif42.similar.html
- Source_Data/Figure5/Figure5A_MotifScanOutput/homerResults/motif17.similar.html
- Source_Data/Figure5/Figure5A_MotifScanOutput/homerResults/motif30.info.html
- Source_Data/Figure5/Figure5A_MotifScanOutput/homerResults/motif58RV.logo.svg
- Source_Data/Figure5/Figure5A_MotifScanOutput/homerResults/motif45.similar.html
- Source_Data/Figure5/Figure5A_MotifScanOutput/homerResults/motif10.similar.html
- Source_Data/Figure5/Figure5A_MotifScanOutput/homerResults/motif64.logo.svg
- Source_Data/Figure5/Figure5A_MotifScanOutput/homerResults/motif65.logo.svg
- Source_Data/Figure5/Figure5A_MotifScanOutput/homerResults/motif24.info.html
- Source_Data/Figure5/Figure5A_MotifScanOutput/homerResults/motif1.motif
- Source_Data/Figure5/Figure5A_MotifScanOutput/homerResults/motif1RV.logo.svg
- Source_Data/Figure5/Figure5A_MotifScanOutput/homerResults/motif52.motif
- Source_Data/Figure5/Figure5A_MotifScanOutput/homerResults/motif17.motif
- Source_Data/Figure5/Figure5A_MotifScanOutput/homerResults/motif3.info.html
- Source_Data/Figure5/Figure5A_MotifScanOutput/homerResults/motif37RV.motif
- Source_Data/Figure5/Figure5A_MotifScanOutput/homerResults/motif27RV.motif
- Source_Data/Figure5/Figure5A_MotifScanOutput/homerResults/motif3.motif
- Source_Data/Figure5/Figure5A_MotifScanOutput/homerResults/motif11RV.motif
- Source_Data/Figure5/Figure5A_MotifScanOutput/homerResults/motif73.similar.html
- Source_Data/Figure5/Figure5A_MotifScanOutput/homerResults/motif26.similar.html
- Source_Data/Figure5/Figure5A_MotifScanOutput/homerResults/motif50.motif
- Source_Data/Figure5/Figure5A_MotifScanOutput/homerResults/motif72.info.html
- Source_Data/Figure5/Figure5A_MotifScanOutput/homerResults/motif15.motif
- Source_Data/Figure5/Figure5A_MotifScanOutput/homerResults/motif12.similar2.motif
- Source_Data/Figure5/Figure5A_MotifScanOutput/homerResults/motif50.logo.svg
- Source_Data/Figure5/Figure5A_MotifScanOutput/homerResults/motif81RV.logo.svg
- Source_Data/Figure5/Figure5A_MotifScanOutput/homerResults/motif74.similar.html
- Source_Data/Figure5/Figure5A_MotifScanOutput/homerResults/motif21.similar.html
- Source_Data/Figure5/Figure5A_MotifScanOutput/homerResults/motif51.logo.svg
- Source_Data/Figure5/Figure5A_MotifScanOutput/homerResults/motif49RV.logo.svg
- Source_Data/Figure5/Figure5A_MotifScanOutput/homerResults/motif66.info.html
- Source_Data/Figure5/Figure5A_MotifScanOutput/homerResults/motif28.motif
- Source_Data/Figure5/Figure5A_MotifScanOutput/homerResults/motif19.logo.svg
- Source_Data/Figure5/Figure5A_MotifScanOutput/homerResults/motif18.logo.svg
- Source_Data/Figure5/Figure5A_MotifScanOutput/homerResults/motif73RV.motif
- Source_Data/Figure5/Figure5A_MotifScanOutput/homerResults/motif63.similar2.motif
- Source_Data/Figure5/Figure5A_MotifScanOutput/homerResults/motif63RV.motif
- Source_Data/Figure5/Figure5A_MotifScanOutput/homerResults/motif49.motif
- Source_Data/Figure5/Figure5A_MotifScanOutput/homerResults/motif61.similar.html
- Source_Data/Figure5/Figure5A_MotifScanOutput/homerResults/motif34.similar.html
- Source_Data/Figure5/Figure5A_MotifScanOutput/homerResults/motif47.info.html
- Source_Data/Figure5/Figure5A_MotifScanOutput/homerResults/motif66.similar.html
- Source_Data/Figure5/Figure5A_MotifScanOutput/homerResults/motif33.similar.html
- Source_Data/Figure5/Figure5A_MotifScanOutput/homerResults/motif1.similar8.motif
- Source_Data/Figure5/Figure5A_MotifScanOutput/homerResults/motif19.similar1.motif
- Source_Data/Figure5/Figure5A_MotifScanOutput/homerResults/motif29.info.html
- Source_Data/Figure5/Figure5A_MotifScanOutput/homerResults/motif55RV.logo.svg
- Source_Data/Figure5/Figure5A_MotifScanOutput/homerResults/motif62RV.logo.svg
- Source_Data/Figure5/Figure5A_MotifScanOutput/homerResults/motif53.info.html
- Source_Data/Figure5/Figure5A_MotifScanOutput/homerResults/motif74.motif
- Source_Data/Figure5/Figure5A_MotifScanOutput/homerResults/motif37RV.logo.svg
- Source_Data/Figure5/Figure5A_MotifScanOutput/homerResults/motif31.motif
- Source_Data/Figure5/Figure5A_MotifScanOutput/homerResults/motif3RV.motif
- Source_Data/Figure5/Figure5A_MotifScanOutput/homerResults/motif27.logo.svg
- Source_Data/Figure5/Figure5A_MotifScanOutput/homerResults/motif26.logo.svg
- Source_Data/Figure5/Figure5A_MotifScanOutput/homerResults/motif11.similar.html
- Source_Data/Figure5/Figure5A_MotifScanOutput/homerResults/motif44.similar.html
- Source_Data/Figure5/Figure5A_MotifScanOutput/homerResults/motif18.similar1.motif
- Source_Data/Figure5/Figure5A_MotifScanOutput/homerResults/motif36.info.html
- Source_Data/Figure5/Figure5A_MotifScanOutput/homerResults/motif16.similar.html
- Source_Data/Figure5/Figure5A_MotifScanOutput/homerResults/motif43.similar.html
- Source_Data/Figure5/Figure5A_MotifScanOutput/homerResults/motif10RV.motif
- Source_Data/Figure5/Figure5A_MotifScanOutput/homerResults/motif1.similar12.motif
- Source_Data/Figure5/Figure5A_MotifScanOutput/homerResults/motif1.logo.svg
- Source_Data/Figure5/Figure5A_MotifScanOutput/homerResults/motif19RV.logo.svg
- Source_Data/Figure5/Figure5A_MotifScanOutput/homerResults/motif70.motif
- Source_Data/Figure5/Figure5A_MotifScanOutput/homerResults/motif35.motif
- Source_Data/Figure5/Figure5A_MotifScanOutput/homerResults/motif5.info.html
- Source_Data/Figure5/Figure5A_MotifScanOutput/homerResults/motif58.info.html
- Source_Data/Figure5/Figure5A_MotifScanOutput/homerResults/motif62RV.motif
- Source_Data/Figure5/Figure5A_MotifScanOutput/homerResults/motif72RV.motif
- Source_Data/Figure5/Figure5A_MotifScanOutput/homerResults/motif22.info.html
- Source_Data/Figure5/Figure5A_MotifScanOutput/homerResults/motif67RV.logo.svg
- Source_Data/Figure5/Figure5A_MotifScanOutput/homerResults/motif13.similar2.motif
- Source_Data/Figure5/Figure5A_MotifScanOutput/homerResults/motif50RV.logo.svg
- Source_Data/Figure5/Figure5A_MotifScanOutput/homerResults/motif54.motif
- Source_Data/Figure5/Figure5A_MotifScanOutput/homerResults/motif11.motif
- Source_Data/Figure5/Figure5A_MotifScanOutput/homerResults/motif56.similar.html
- Source_Data/Figure5/Figure5A_MotifScanOutput/homerResults/motif79.info.html
- Source_Data/Figure5/Figure5A_MotifScanOutput/homerResults/motif32RV.logo.svg
- Source_Data/Figure5/Figure5A_MotifScanOutput/homerResults/motif7.motif
- Source_Data/Figure5/Figure5A_MotifScanOutput/homerResults/motif73.logo.svg
- Source_Data/Figure5/Figure5A_MotifScanOutput/homerResults/motif51.similar.html
- Source_Data/Figure5/Figure5A_MotifScanOutput/homerResults/motif72.logo.svg
- Source_Data/Figure5/Figure5A_MotifScanOutput/homerResults/motif61.similar1.motif
- Source_Data/Figure5/Figure5A_MotifScanOutput/homerResults/motif77.similar2.motif
- Source_Data/Figure5/Figure5A_MotifScanOutput/homerResults/motif17.info.html
- Source_Data/Figure5/Figure5A_MotifScanOutput/homerResults/motif9RV.logo.svg
- Source_Data/Figure5/Figure5A_MotifScanOutput/homerResults/motif2RV.motif
- Source_Data/Figure5/Figure5A_MotifScanOutput/homerResults/motif69.motif
- Source_Data/Figure5/Figure5A_MotifScanOutput/homerResults/motif10.similar1.motif
- Source_Data/Figure5/Figure5A_MotifScanOutput/homerResults/motif32.similar.html
- Source_Data/Figure5/Figure5A_MotifScanOutput/homerResults/motif67.similar.html
- Source_Data/Figure5/Figure5A_MotifScanOutput/homerResults/motif35.similar.html
- Source_Data/Figure5/Figure5A_MotifScanOutput/homerResults/motif60.similar.html
- Source_Data/Figure5/Figure5A_MotifScanOutput/homerResults/motif41.info.html
- Source_Data/Figure5/Figure5A_MotifScanOutput/homerResults/motif56.motif
- Source_Data/Figure5/Figure5A_MotifScanOutput/homerResults/motif13.motif
- Source_Data/Figure5/Figure5A_MotifScanOutput/homerResults/motif55.info.html
- Source_Data/Figure5/Figure5A_MotifScanOutput/homerResults/motif8.info.html
- Source_Data/Figure5/Figure5A_MotifScanOutput/homerResults/motif47.logo.svg
- Source_Data/Figure5/Figure5A_MotifScanOutput/homerResults/motif23RV.logo.svg
- Source_Data/Figure5/Figure5A_MotifScanOutput/homerResults/motif46.logo.svg
- Source_Data/Figure5/Figure5A_MotifScanOutput/homerResults/motif14RV.logo.svg
- Source_Data/Figure5/Figure5A_MotifScanOutput/homerResults/motif19RV.motif
- Source_Data/Figure5/Figure5A_MotifScanOutput/homerResults/motif5.motif
- Source_Data/Figure5/Figure5A_MotifScanOutput/homerResults/motif41RV.logo.svg
- Source_Data/Figure5/Figure5A_MotifScanOutput/homerResults/motif76RV.logo.svg
- Source_Data/Figure5/Figure5A_MotifScanOutput/homerResults/motif74.info.html
- Source_Data/Figure5/Figure5A_MotifScanOutput/homerResults/motif20.similar.html
- Source_Data/Figure5/Figure5A_MotifScanOutput/homerResults/motif75.similar.html
- Source_Data/Figure5/Figure5A_MotifScanOutput/homerResults/motif30.logo.svg
- Source_Data/Figure5/Figure5A_MotifScanOutput/homerResults/motif31.logo.svg
- Source_Data/Figure5/Figure5A_MotifScanOutput/homerResults/motif72.motif
- Source_Data/Figure5/Figure5A_MotifScanOutput/homerResults/motif37.motif
- Source_Data/Figure5/Figure5A_MotifScanOutput/homerResults/motif44RV.motif
- Source_Data/Figure5/Figure5A_MotifScanOutput/homerResults/motif54RV.motif
- Source_Data/Figure5/Figure5A_MotifScanOutput/homerResults/motif27.similar.html
- Source_Data/Figure5/Figure5A_MotifScanOutput/homerResults/motif72.similar.html
- Source_Data/Figure5/Figure5A_MotifScanOutput/homerResults/motif14.similar2.motif
- Source_Data/Figure5/Figure5A_MotifScanOutput/homerResults/motif3.similar9.motif
- Source_Data/Figure5/Figure5A_MotifScanOutput/homerResults/motif4RV.logo.svg
- Source_Data/Figure5/Figure5A_MotifScanOutput/homerResults/motif79.logo.svg
- Source_Data/Figure5/Figure5A_MotifScanOutput/homerResults/motif78.logo.svg
- Source_Data/Figure5/Figure5A_MotifScanOutput/homerResults/motif26RV.motif
- Source_Data/Figure5/Figure5A_MotifScanOutput/homerResults/motif36RV.motif
- Source_Data/Figure5/Figure5A_MotifScanOutput/homerResults/motif1.similar10.motif
- Source_Data/Figure5/Figure5A_MotifScanOutput/homerResults/motif60.info.html
- Source_Data/Figure5/Figure5A_MotifScanOutput/homerResults/motif27.info.html
- Source_Data/Figure5/Figure5A_MotifScanOutput/homerResults/motif1.similar2.motif
- Source_Data/Figure5/Figure5A_MotifScanOutput/homerResults/motif54.logo.svg
- Source_Data/Figure5/Figure5A_MotifScanOutput/homerResults/motif31.similar3.motif
- Source_Data/Figure5/Figure5A_MotifScanOutput/homerResults/motif24.similar3.motif
- Source_Data/Figure5/Figure5A_MotifScanOutput/homerResults/motif55.logo.svg
- Source_Data/Figure5/Figure5A_MotifScanOutput/homerResults/motif43.motif
- Source_Data/Figure5/Figure5A_MotifScanOutput/homerResults/motif51RV.motif
- Source_Data/Figure5/Figure5A_MotifScanOutput/homerResults/motif41RV.motif
- Source_Data/Figure5/Figure5A_MotifScanOutput/homerResults/motif33RV.motif
- Source_Data/Figure5/Figure5A_MotifScanOutput/homerResults/motif23RV.motif
- Source_Data/Figure5/Figure5A_MotifScanOutput/homerResults/motif53RV.logo.svg
- Source_Data/Figure5/Figure5A_MotifScanOutput/homerResults/motif64RV.logo.svg
- Source_Data/Figure5/Figure5A_MotifScanOutput/homerResults/motif40.similar3.motif
[truncated: 9,700 more entries]
