# Supplementary material for: Mechanisms governing the pioneering and redistribution capabilities of the non-classical pioneer PU.1
Source: Nat Commun. 2020 Jan 21;11:402. doi: 10.1038/s41467-019-13960-2 (PMC6972792; doi:10.1038/s41467-019-13960-2)
Supplement: Supplementary file 7 — Source data [file 41467_2019_13960_MOESM7_ESM.zip › Source_Data/Figure5/Figure5A_MotifScanOutput/homerResults/motif1.similar15.motif]

>AACCTCA	22-AACCTCA	7.207335	-34.889292	0	T:352.0(11.67%),B:3377.9(7.41%),P:1e-15
0.700	0.100	0.100	0.100
0.700	0.100	0.100	0.100
0.100	0.700	0.100	0.100
0.100	0.700	0.100	0.100
0.100	0.100	0.100	0.700
0.100	0.700	0.100	0.100
0.700	0.100	0.100	0.100
