# Supplementary material for: Mechanisms governing the pioneering and redistribution capabilities of the non-classical pioneer PU.1
Source: Nat Commun. 2020 Jan 21;11:402. doi: 10.1038/s41467-019-13960-2 (PMC6972792; doi:10.1038/s41467-019-13960-2)
Supplement: Supplementary file 7 — Source data [file 41467_2019_13960_MOESM7_ESM.zip › Source_Data/Figure5/Figure5A_MotifScanOutput/homerResults/motif9RV.motif]

>GGCGGTT	8-AACCGCC	3.914295	-143.252832	0	T:786.0(26.06%),B:6394.5(14.02%),P:1e-62
0.050	0.027	0.922	0.001
0.001	0.001	0.997	0.001
0.001	0.883	0.001	0.115
0.001	0.001	0.997	0.001
0.001	0.001	0.997	0.001
0.001	0.001	0.001	0.997
0.001	0.001	0.001	0.997
