# Supplementary material for: Mechanisms governing the pioneering and redistribution capabilities of the non-classical pioneer PU.1
Source: Nat Commun. 2020 Jan 21;11:402. doi: 10.1038/s41467-019-13960-2 (PMC6972792; doi:10.1038/s41467-019-13960-2)
Supplement: Supplementary file 7 — Source data [file 41467_2019_13960_MOESM7_ESM.zip › Source_Data/Figure5/Figure5A_MotifScanOutput/homerResults/motif46RV.motif]

>CDGATGT	14-ACATCHG	6.668558	-77.459311	0	T:1038.0(34.42%),B:11029.7(24.18%),P:1e-33
0.279	0.466	0.037	0.219
0.345	0.001	0.332	0.322
0.001	0.001	0.997	0.001
0.815	0.183	0.001	0.001
0.082	0.037	0.001	0.880
0.019	0.088	0.792	0.101
0.015	0.068	0.001	0.916
