# Supplementary material for: Mechanisms governing the pioneering and redistribution capabilities of the non-classical pioneer PU.1
Source: Nat Commun. 2020 Jan 21;11:402. doi: 10.1038/s41467-019-13960-2 (PMC6972792; doi:10.1038/s41467-019-13960-2)
Supplement: Supplementary file 7 — Source data [file 41467_2019_13960_MOESM7_ESM.zip › Source_Data/Figure5/Figure5A_MotifScanOutput/homerResults/motif36.motif]

>GCTTWCT	10-GCTTWCT,BestGuess:POL010.1_DCE_S_III/Jaspar(0.665)	5.923360	-90.189669	0	T:1788.0(59.28%),B:21399.8(46.91%),P:1e-39
0.067	0.001	0.886	0.046
0.001	0.691	0.285	0.023
0.004	0.001	0.050	0.945
0.076	0.164	0.001	0.759
0.328	0.001	0.233	0.438
0.001	0.592	0.406	0.001
0.001	0.001	0.071	0.927
