# Supplementary material for: Mechanisms governing the pioneering and redistribution capabilities of the non-classical pioneer PU.1
Source: Nat Commun. 2020 Jan 21;11:402. doi: 10.1038/s41467-019-13960-2 (PMC6972792; doi:10.1038/s41467-019-13960-2)
Supplement: Supplementary file 7 — Source data [file 41467_2019_13960_MOESM7_ESM.zip › Source_Data/Figure5/Figure5A_MotifScanOutput/homerResults/motif71.motif]

>GAGGCCT	19-GAGGCCT,BestGuess:ZFX(Zf)/mES-Zfx-ChIP-Seq(GSE11431)/Homer(0.919)	7.747034	-46.401251	0	T:593.0(19.66%),B:6081.3(13.33%),P:1e-20
0.001	0.220	0.706	0.073
0.997	0.001	0.001	0.001
0.001	0.056	0.942	0.001
0.001	0.001	0.997	0.001
0.001	0.997	0.001	0.001
0.001	0.652	0.132	0.215
0.001	0.001	0.001	0.997
