# Supplementary material for: Mechanisms governing the pioneering and redistribution capabilities of the non-classical pioneer PU.1
Source: Nat Commun. 2020 Jan 21;11:402. doi: 10.1038/s41467-019-13960-2 (PMC6972792; doi:10.1038/s41467-019-13960-2)
Supplement: Supplementary file 7 — Source data [file 41467_2019_13960_MOESM7_ESM.zip › Source_Data/Figure5/Figure5A_MotifScanOutput/homerResults/motif13.similar3.motif]

>GTAAACAAAGCG	9-GTAAACAAAGCG	11.591941	-106.751036	0	T:79.0(2.62%),B:101.0(0.22%),P:1e-46
0.072	0.085	0.748	0.095
0.068	0.077	0.093	0.762
0.753	0.091	0.093	0.063
0.810	0.077	0.071	0.042
0.715	0.060	0.141	0.084
0.084	0.784	0.077	0.055
0.860	0.058	0.021	0.061
0.810	0.075	0.070	0.045
0.819	0.013	0.090	0.078
0.058	0.116	0.793	0.033
0.134	0.603	0.128	0.135
0.140	0.173	0.546	0.141
