# Supplementary material for: Mechanisms governing the pioneering and redistribution capabilities of the non-classical pioneer PU.1
Source: Nat Commun. 2020 Jan 21;11:402. doi: 10.1038/s41467-019-13960-2 (PMC6972792; doi:10.1038/s41467-019-13960-2)
Supplement: Supplementary file 7 — Source data [file 41467_2019_13960_MOESM7_ESM.zip › Source_Data/Figure5/Figure5A_MotifScanOutput/homerResults/motif52.motif]

>AGTCTGC	17-AGTCTGC,BestGuess:Smad3(MAD)/NPC-Smad3-ChIP-Seq(GSE36673)/Homer(0.789)	5.508413	-71.665156	0	T:971.0(32.19%),B:10296.7(22.57%),P:1e-31
0.997	0.001	0.001	0.001
0.001	0.001	0.997	0.001
0.168	0.181	0.001	0.650
0.001	0.997	0.001	0.001
0.001	0.001	0.030	0.968
0.087	0.001	0.911	0.001
0.001	0.997	0.001	0.001
