# Supplementary material for: Mechanisms governing the pioneering and redistribution capabilities of the non-classical pioneer PU.1
Source: Nat Commun. 2020 Jan 21;11:402. doi: 10.1038/s41467-019-13960-2 (PMC6972792; doi:10.1038/s41467-019-13960-2)
Supplement: Supplementary file 7 — Source data [file 41467_2019_13960_MOESM7_ESM.zip › Source_Data/Figure5/Figure5A_MotifScanOutput/homerResults/motif37RV.motif]

>CGGCAGC	11-GCTGCCG	6.398020	-88.562976	0	T:1425.0(47.25%),B:16086.1(35.26%),P:1e-38
0.277	0.603	0.001	0.119
0.156	0.119	0.724	0.001
0.001	0.001	0.997	0.001
0.001	0.997	0.001	0.001
0.942	0.001	0.001	0.056
0.011	0.001	0.987	0.001
0.062	0.918	0.019	0.001
