# Supplementary material for: Mechanisms governing the pioneering and redistribution capabilities of the non-classical pioneer PU.1
Source: Nat Commun. 2020 Jan 21;11:402. doi: 10.1038/s41467-019-13960-2 (PMC6972792; doi:10.1038/s41467-019-13960-2)
Supplement: Supplementary file 7 — Source data [file 41467_2019_13960_MOESM7_ESM.zip › Source_Data/Figure5/Figure5A_MotifScanOutput/homerResults/motif74.motif]

>CTTCAGA	20-CTTCAGA,BestGuess:POL008.1_DCE_S_I/Jaspar(0.709)	4.986805	-39.594762	0	T:950.0(31.50%),B:11116.7(24.37%),P:1e-17
0.001	0.877	0.121	0.001
0.001	0.001	0.001	0.997
0.001	0.001	0.001	0.997
0.001	0.997	0.001	0.001
0.997	0.001	0.001	0.001
0.001	0.075	0.923	0.001
0.997	0.001	0.001	0.001
