# Supplementary material for: Mechanisms governing the pioneering and redistribution capabilities of the non-classical pioneer PU.1
Source: Nat Commun. 2020 Jan 21;11:402. doi: 10.1038/s41467-019-13960-2 (PMC6972792; doi:10.1038/s41467-019-13960-2)
Supplement: Supplementary file 7 — Source data [file 41467_2019_13960_MOESM7_ESM.zip › Source_Data/Figure5/Figure5A_MotifScanOutput/homerResults/motif7.motif]

>CCACAGA	6-CCACAGA,BestGuess:POL009.1_DCE_S_II/Jaspar(0.786)	6.171374	-175.852551	0	T:1489.0(49.37%),B:14804.3(32.45%),P:1e-76
0.034	0.695	0.223	0.048
0.001	0.575	0.078	0.346
0.660	0.116	0.165	0.059
0.001	0.937	0.001	0.061
0.679	0.079	0.188	0.054
0.001	0.014	0.984	0.001
0.708	0.098	0.001	0.193
