# Supplementary material for: Mechanisms governing the pioneering and redistribution capabilities of the non-classical pioneer PU.1
Source: Nat Commun. 2020 Jan 21;11:402. doi: 10.1038/s41467-019-13960-2 (PMC6972792; doi:10.1038/s41467-019-13960-2)
Supplement: Supplementary file 7 — Source data [file 41467_2019_13960_MOESM7_ESM.zip › Source_Data/Figure5/Figure5A_MotifScanOutput/homerResults/motif10.similar1.motif]

>CCCACAC	16-CCCACAC	5.922240	-73.269137	0	T:1255.0(41.61%),B:14154.5(31.03%),P:1e-31
0.001	0.840	0.158	0.001
0.001	0.997	0.001	0.001
0.001	0.937	0.001	0.061
0.702	0.155	0.034	0.109
0.001	0.997	0.001	0.001
0.859	0.001	0.139	0.001
0.001	0.997	0.001	0.001
