# Supplementary material for: Mechanisms governing the pioneering and redistribution capabilities of the non-classical pioneer PU.1
Source: Nat Commun. 2020 Jan 21;11:402. doi: 10.1038/s41467-019-13960-2 (PMC6972792; doi:10.1038/s41467-019-13960-2)
Supplement: Supplementary file 7 — Source data [file 41467_2019_13960_MOESM7_ESM.zip › Source_Data/Figure5/Figure5A_MotifScanOutput/homerResults/motif37.motif]

>GCTGCCG	11-GCTGCCG,BestGuess:POL010.1_DCE_S_III/Jaspar(0.741)	6.398020	-88.562976	0	T:1425.0(47.25%),B:16086.1(35.26%),P:1e-38
0.001	0.019	0.918	0.062
0.001	0.987	0.001	0.011
0.056	0.001	0.001	0.942
0.001	0.001	0.997	0.001
0.001	0.997	0.001	0.001
0.001	0.724	0.119	0.156
0.119	0.001	0.603	0.277
