# Supplementary material for: Mechanisms governing the pioneering and redistribution capabilities of the non-classical pioneer PU.1
Source: Nat Commun. 2020 Jan 21;11:402. doi: 10.1038/s41467-019-13960-2 (PMC6972792; doi:10.1038/s41467-019-13960-2)
Supplement: Supplementary file 7 — Source data [file 41467_2019_13960_MOESM7_ESM.zip › Source_Data/Figure5/Figure5A_MotifScanOutput/homerResults/motif36RV.motif]

>AGWAAGC	10-GCTTWCT	5.923360	-90.189669	0	T:1788.0(59.28%),B:21399.8(46.91%),P:1e-39
0.927	0.071	0.001	0.001
0.001	0.406	0.592	0.001
0.438	0.233	0.001	0.328
0.759	0.001	0.164	0.076
0.945	0.050	0.001	0.004
0.023	0.285	0.691	0.001
0.046	0.886	0.001	0.067
