# Supplementary material for: Mechanisms governing the pioneering and redistribution capabilities of the non-classical pioneer PU.1
Source: Nat Commun. 2020 Jan 21;11:402. doi: 10.1038/s41467-019-13960-2 (PMC6972792; doi:10.1038/s41467-019-13960-2)
Supplement: Supplementary file 7 — Source data [file 41467_2019_13960_MOESM7_ESM.zip › Source_Data/Figure5/Figure5A_MotifScanOutput/homerResults/motif1.similar10.motif]

>CCACARA	2-CCACARA	6.357067	-398.592797	0	T:2029.0(67.27%),B:18727.0(41.05%),P:1e-173
0.001	0.763	0.144	0.092
0.001	0.906	0.092	0.001
0.915	0.001	0.083	0.001
0.001	0.997	0.001	0.001
0.997	0.001	0.001	0.001
0.386	0.001	0.518	0.095
0.528	0.326	0.145	0.001
